# Supplementary material for: DO-PI-EATCNet: Efficient-Attention- and Dream-Optimization-Based Channel Selection for EEG Motor Imagery Classification
Source: Sensors (Basel). 2026 May 24;26(11):3336. doi: 10.3390/s26113336 (PMC13258918; doi:10.3390/s26113336)
Supplement: Supplementary file 1 [file sensors-26-03336-s001.zip]

Archive with 1 entries (1 files):
- sensors-4280929-supplementary.pdf
